# Supplementary material for: Intravenous administration of an engineered AAV9-gene-silencing vector suppresses human SOD1 and extends survival in an ALS mouse model
Source: Nat Commun. 2026 Jun 25;17:5566. doi: 10.1038/s41467-026-74169-8 (PMC13303913; doi:10.1038/s41467-026-74169-8)
Supplement: Supplementary file 4 — Source Data [file 41467_2026_74169_MOESM4_ESM.xlsx]

## Sheet: Figure 1B
Figure 1B
		Follow up time（Day）	AAV9-amiR-SOD1	PBS	Wild Type Health control
	5425M	220	1
	5480M	163	1
	5447M	182	1
	5448M	211	1
	5406F	237	1
	5430M	226	1
	5427M	216	1
	5760F	277	1
	5756F	222	1
	5435F	234	1
	5876F	198	1
	5877F	218	1
	5391M	181	1
	5399M	188	1
	5400M	235	1
	5475M	128		1
	5498M	109		1
	5472F	113		1
	5473F	114		1
	5414F	117		1
	5481M	117		1
	5441M	116		1
	5482M	116		1
	5410F	129		1
	5459F	119		1
	5454M	127		1
	5464M	125		1
	5462M	123		1
	5469M	116		1
	5468M	118		1
	5471M	117		1
	5001F	126		1
	5002F	119		1
	5484F	388			1
	5485F	388			1
	5415F	391			1
	5477M	388			1
	5476M	388			1
	5421M	391			1
	5420M	391			1

## Sheet: Figure 1C
Figure 1C
	PBS	AAV9-amiR-SOD1
	110	135
	85	185
	95	120
	60	153
	100	185
	100	182
	95	160
	85	172
	100	204
		138
		138
		169
		153
		115

## Sheet: Figure 1D
Figure 1D
		AAV9-amiR-SOD1															PBS																Health Control
	60	20.4	24.3	19	23	20.9	21	20.5	23.3	25.5	23.9	25.4	26	21.7	20.6		17.2	22.1	25.6	20.4	25.4	28.6	29.6	24.5	25.1	22.5							23.5	20.1	21	25	27	26.5	28
	70	20	24.5	21.5	24.1	20.6	21.1	20.5	23.4	25.9	22	25	26.4	22.7	20.8		18	22.5	24.2	20.9	25.8	28.6	29.4	25	26	22.9							23.9	21	22	26	28.4	27	29.6
	80	19.8	23.6	20.2	24	20.6	20.7	20.5	23.5	25.1	21	24.3	26	23.1	21		19.8	23.5	23.8	21.7	26.8	28.6	29.2	26.2	27	23.7							24.1	21.8	22.6	27.3	29.3	27.9	28.3
	85	19.9	23.8	20.8	24.3	21.4	21.1	20.2	23.6	26.4	25.4	27.7	27.5	22	21.3		20.4	23.4	21.7	21.9	27.8	28.6	29.8	27.2	27.8	23.6							24.8	20.2	24.9	27.2	29	28.9	28.4
	90	20.2	24	21.8	24.7	21.6	20.8	20.4	23.6	26.7	26.1	27.8	27.4	23	22		20.4	24.9	21.4	22.4	28	28.6	29.1	27.1	28.1	23.1							23.9	22.8	25.8	27.9	28.8	28.2	28.4
	95	20.3	24.2	21.9	24.9	23.5	23.3	20.9	23.6	26.6	26.5	27.8	27.4	23.5	22.5		20.4	24.9	21.4	22.4	28.1	28.6	28.9	27.1	28.1	23.1							23.9	22.9	26.9	27.9	28.9	28.3	28.4
	100	20.2	24.5	22.5	25.3	21.2	20.8	19.8	23.7	27.4	26.8	27.5	27.4	24.5	23.1		21.3	22.8	21	22.3	27.9	28.6	28.7	27.4	27.1	22.8							23.4	24	28.1	27.7	29.2	28.4	28.5
	105	20.1	25	23.2	23.1	21.5	20.8	20.6	24.2	27.4	26.7	27.3	27.4	24.1	22.9		20.9	22.1	20.1	21.1	28.3	28.6	27.4	26.1	25.7	22.1							24.6	24	28.4	27.8	29.4	28.4	28.6
	110	20.2	24.6	25.7	25	22	20.4	21	25	27.4	26.7	27.4	27.4	24	22.9		20.2	21.1	19.4	20.1	28.2	28.6	27.4	25.3	25.1	21.1							25.9	24	28.5	27.7	29.5	28.5	28.7
	115	20.2	24.8	27.9	27.5	22.4	20.2	21	25.5	27.2	26.5	27.1	27.2	24.6	23.2		19.1	21.1	19.4	20	27.5	28.6	27.4	23.6	23.7	20.1							26.9	23.9	28.5	28.4	29.6	27.4	29.5
	120	20.7	25	22.8	23.8	21.1	20.6	20.6	26	27.3	26.9	27.1	27.9	24.6	23		18.3	21.1	19.4	20	27.4	28.6	27.4	23.6	23.7	20.1							27.9	23.8	30.1	28.5	28.9	26.8	29.7
	125	20.8	25.5	24.4	26.1	22	20.4	19.9	26.2	27.4	26.2	27.7	27.9	24.9	23.8		18.3	21.1	19.4	20	26.3	28.6	27.4	23.6	23.7	20.1							26.3	24.5	28.7	28.5	29.6	27.2	29.2
	130	21.8	25.3	26.1	27.1	23	21.1	19.9	26.8	27.9	26.2	27.6	27	25.4	24.3		18.3	21.1	19.4	20	25.9	28.6	27.4	23.6	23.7	20.1							28.9	23.7	27.7	28.7	29.9	29.7	30.5
	135	20.6	25.6	28.7	29	23.3	22.8		26.6	27.7	25.4	28.1	27.3	25.9	24.6																		26.7	25.2	30.8	29.8	30.1	28.2	31.6
	138	20.6	25.6	28.7	29	22.8	21.6		26.6	27.7	25.4	28.1	27.3	25.9	24.6																		26.7	25.2	30.8	29.8	30.1	28.2	31.6
	140	21.2	24.1	23.3	24.5	22.8	21.6		26.6	27.8	24.9	28	27.8	25.2	23.7																		28.4	27.1	31.6	30.3	30	28.7	31.8
	142	21.2	24.1	23.3	24.5	23.5	21.8		26.6	27.8	24.9	28	27.8	25.2	23.7																		28.4	27.1	31.6	30.3	30	28.7	31.8
	145	21	26	22	25	23.5	22.1		26.6	28.4	24.8	28.3	28	25.2	24.3																		28.9	24.5	30.7	30.8	30.1	29.2	31.6
	149	21	26	22	25	23.6	22.5		26.6	28.4	24.8	28.3	28	25.2	24.3																		28.9	24.5	30.7	30.8	30.1	29.2	31.6
	150	20.8	26.6	22.7	26	23.6	22.5		26.6	28.5	24.8	28	28.2	25.8	24.8																		27	23.7	29.2	31	30.8	29.5	31.8
	152	20.8	26.6	22.7	26	23.2	23.1		26.6	28.5	24.8	28	28.2	25.8	24.8																		27	23.7	29.2	31	30.8	29.5	31.8
	153	20.8	26.6	22.5	24.7	23.2	23.1		26.6	28.5	24.8	28	28.2	26.4	24.9																		27	23.7	29.2	31	30.8	29.5	31.8
	155	21.3	26.6	22.5	24.7	22.3	20.8		26.6	28	23.9	27.9	28	26.4	24.9																		27.6	22.4	29.1	30.6	30.3	29.2	31.1
	156	21.3	26.7	22.7	24.6	22.3	20.8		26.6	28	23.9	27.9	28	26.1	24.7																		27.6	22.4	29.1	30.6	30.3	29.2	31.1
	159	21.3	26.7	22.7	24.6	24.1	20.8		26.6	28	23.9	27.9	28	26.1	24.7																		27.6	22.4	29.1	30.6	30.3	29.2	31.1
	160	21.2	27.1	22.5	24.2	24.1	20.8		26.6	29.3	23.2	27.7	29	26.5	24.1																		28.6	25.2	29.4	30.3	30.9	29.4	33.5
	163	21.2	27	22.4	25.1	24	21.5		26.6	29.3	23.2	27.7	29	26	24.7																		28.6	25.2	29.4	30.3	30.9	29.4	33.5
	165	21	27	22.4	25.1	24	21.5		26.6	29.3	23.2	27.5	29.1	26	24.7																		26.4	27.9	29.1	31	31.6	29.7	32.8
	166	21	27	22.4	25.1	24.3	22		26.6	29.3	23.2	27.5	29.1	26	24.7																		26.4	27.9	29.1	31	31.6	29.7	32.8
	167	21	27.6	22.1	25.3	24.3	22		26.6	29.3	23.2	27.5	29.1	26.1	25.2																		26.4	27.9	29.1	31	31.6	29.7	32.8
	169	21.6	27.6	22.1	25.3	24.3	22		26.6	29.3	23.2	27.5	29.1	26.1	25.2																		26.4	27.9	29.1	31	31.6	29.7	32.8
	170	21.6	27.7	22.6	25.3	23.2	20.5		26.6	29	23.2	27.4	29	25.6	25.2																		26.4	27.9	29.1	31	31.6	29.7	32.8
	172	21.5	27.7	22.6	25.3	23.2	20.5		26.6	29.6	23.2	27.5	28.9	25.6	25.2																		28.5	25	29.1	31.2	31.5	29.7	32.8
	173	21.5	27.7	23	24.6	23.2	20.5		26.6	29.6	23.2	27.5	28.9	25.2	24.5																		28.5	25	29.1	31.2	31.5	29.7	32.8
	175	21.5	27.7	23	24.6	22.3	21.8		26.6	29.8	23.2	25.8	28.9	25.2	24.5																		29.3	25.3	31.3	31.4	31.5	29.9	32.9
	176	22	27.7	23	24.6	22.3	21.8		26.6	29.8	23.2	25.8	28.9	25.2	24.5																		29.3	25.3	31.3	31.4	31.5	29.9	32.9
	177	22	28	22.5	24.8	22.3	21.8		26.6	29.8	23.2	25.8	28.9	25	24.3																		29.3	25.3	31.3	31.4	31.5	29.9	32.9
	178	22	28	22.5	24.8	22.3	21.8		26.6	29.8	23.2	25.8	28.9	25	24.3																		29.3	25.3	32.4	31.4	31.5	29.3	32.9
	179	22.7	28	22.5	24.8	22.3	21.8		26.6	29.7	23.2	24	28.9	25	24.3																		29.3	27	32.4	31.8	30.8	29.3	32.9
	180	22.7	28	22.5	24.8	23.2	21.9		26.6	29.7	23.2	24	28.9	25	24.3																		29.3	27	32.4	31.8	30.8	29.3	32.9
	181	22.7	27.5	22.4	25	23.2	21.9		26.6	29.7	23.2	24	28.9	24.7	24.4																		29.3	27	32.4	31.8	30.8	29.3	32.9
	182	22.7	27.5	22.4	25	23.2	21.9		26.6	29.6	23.2	19.8	29.1	24.7	24.4																		27.3	25.6	34.4	31.6	30.7	30.6	33.2
	183	21.1	27.5	22.4	25	23.2	21.9		26.6	29.6	23.2	19.8	29.1	24.7	24.4																		27.3	25.6	34.4	31.6	30.7	30.6	33.2
	184	21.1	27.9	23	24.9	21.2	21.1		26.6	29.6	23.2	19.8	29.1	25.2	24.5																		27.3	25.6	34.4	31.6	30.7	30.6	33.2
	185	21.1	27.9	23	24.9	21.2	21.1		26.6	29.6	23.2	19.8	29.1	25.2	24.5																		27.3	25.6	32	31.6	30.7	29.1	33
	186	21.1	27.9	23	24.9	21.2	21.1		26.6	29	23.2	19.8	28.9	25.2	24.5																		28.8	29.1	32	31.5	31.7	29.1	33
	187	21.1	27.9	23	24.9	21.6	21.4		26.6	29	23.2	19.8	28.9	25.2	24.5																		28.8	29.1	32	31.5	31.7	29.1	33
	188	21.1	28.1	22.4	24.8	21.6	21.4		26.6	29	23.2	19.8	28.9	25.2	24																		28.8	29.1	32	31.5	31.7	29.1	33
	189	21	28.1	22.4	24.8	21.6	21.4		26.6	28.4	23.2	19.8	28.4	25.2	24																		29.3	29.8	33.8	31.6	31.4	30.2	34.9
	191	21	28.1	22.4	24.8	20.9	21.8		26.6	28.4	23.2	19.8	28.4	25.2	24																		29.3	29.8	33.8	31.6	31.4	30.2	34.9
	192	21	28.1	22.4	24.8	20.9	21.8		26.6	28.1	23.2	19.8	28	25.2	24																		29.2	27.5	34.3	31.1	31.3	30.6	34.5
	193	20.6	28.5	22.1	24.7	20.9	21.8		26.6	28.1	23.2	19.8	28	24.8	23.9																		29.2	27.5	34.3	31.1	31.3	30.6	34.5
	195	20.6	28.5	22.1	24.7	20.5	21.6		26.6	28.1	23.2	19.8	28	24.8	23.9																		29.2	27.5	34.8	31.1	31.3	31.2	34.6
	196	20.6	28.5	22.1	24.7	20.5	21.6		26.6	28	23.2	19.8	28.4	24.8	23.9																		27.7	27.3	34.8	31	32	31.2	34.6
	197	20.3	28.5	22.1	24.7	20.5	21.6		26.6	28	23.2	19.8	28.4	24.8	23.9																		27.7	27.3	34.8	31	32	31.2	34.6
	198	20.3	29.4	22.7	25.1	20.5	21.9		26.6	28	23.2	19.8	28.4	25.8	24.6																		27.7	27.3	34.8	31	32	31.2	34.6
	199	20.3	29.4	22.7	25.1		21.9		26.6	28	23.2	19.8	28.4	25.8	24.6																		27.7	27.3	32.3	31	32	31.3	35.1
	200	20.3	29.4	22.7	25.1		21.9		26.6	27.5	23.2	19.8	28.6	25.8	24.6																		28.8	30.1	32.3	31.2	32.1	31.3	35.1
	201	20.3	29.4	22.7	25.1		20.8		26.6	27.5	23.2	19.8	28.6	25.8	24.6																		28.8	30.1	32.3	31.2	32.1	31.3	35.1
	202	20.3	29.2	21	23.8		20.8		26.6	27.5	23.2	19.8	28.6	25.2	23.5																		28.8	30.1	32.3	31.2	32.1	31.3	35.1
	203	20.3	29.2	21	23.8		20.8		26.6	27.3	23.2	19.8	28.7	25.2	23.5																		30.4	31.1	31.9	31.7	32.2	31.1	35
	204	19.8	29.2	21	23.8		20.8		26.6	27.3	23.2	19.8	28.7	25.2	23.5																		30.4	31.1	31.9	31.7	32.2	31.1	35
	205	19.8	28.9	21.3	24.2		21.1		26.6	27.3	23.2	19.8	28.7	25.5	23.6																		30.4	31.1	31.9	31.7	32.2	31.1	35
	206	19.8	28.9	21.3	24.2		21.1		26.6	27.3	23.2	19.8	28.7	25.5	23.6																		30.4	31.1	31.9	31.7	32.2	31.6	35.2
	207	19.8	28.9	21.3	24.2		21.1		26.6	25.4	23.2	19.8	27.1	25.5	23.6																		28.1	29.2	31.9	32.1	32.5	31.6	35.2
	208	19.8	28.9	21.3	24.2		21		26.6	25.4	23.2	19.8	27.1	25.5	23.6																		28.1	29.2	31.9	32.1	32.5	31.6	35.2
	209	19.6	28.1	20.8	24.8		21		26.6	25.4	23.2	19.8	27.1	25.1	24.2																		28.1	29.2	31.9	32.1	32.5	31.6	35.2
	210	19.6	28.1	20.8	24.8		21		26.6	25.4	23.2	19.8	27.1	25.1	24.2																		28.1	29.2	32.6	32.1	32.5	32	34.4
	211	19.6	28.1	20.8	24.8		20.5		26.6	25.4	23.2	19.8	27.1	25.1	24.2																		28.1	29.2	32.6	32.1	32.5	32	34.4
	212	19.6	28.1	20.8	24.8		20.5		26.6	23.7	23.2	19.8	27.1	25.1	24.2																		29.1	29	32.6	32.4	33.1	32	34.4
	213	19.6	28.1	20	24.4		20.5		26.6	23.7	23.2	19.8	27.1	25	23.4																		29.1	29	32.6	32.4	33.1	32	34.4
	214	19.9	28.1	20	24.4		20.5		26.6	23.7	23.2	19.8	27.1	25	23.4																		29.1	29	32.6	32.4	33.1	32	34.4
	215	19.9	28.1	20	24.4		18.9		26.6	23.7	23.2	19.8	27.1	25	23.4																		29.1	29	32.4	32.4	33.1	32.2	34.3
	216	19.9	27.9	19.7	24		18.9		26.6	23.7	23.2	19.8	27.1	24.5	23.4																		29.1	29	32.4	32.4	33.1	32.2	34.3
	217	19.9	27.9	19.7	24		18.9		26.6	21.8	23.2	19.8	27.1	24.5																			31.7	30	32.4	33.3	33.1	32.2	34.3
	218	19.1	27.9	19.7	24		16.2		26.6	21.8	23.2	19.8	27.1	24.5																			31.7	30	32.4	33.3	33.1	32.2	34.3
	219	19.1	28.6	18.1	23.8		16.2		26.6	21.8	23.2	19.8	27.1	24.2																			31.7	30	32.4	33.3	33.1	32.2	34.3
	220	19.1	28.6	18.1	23.8		16.2		26.6	21.8	23.2	19.8	27.1	24.2																			31.7	30	35.8	33.3	33.1	33.5	35
	221	18.9	28.6	18.1	23.8		16.2		26.6	21.8	23.2	19.8	27.1	24.2																			28.1	30.5	35.8	32.7	34	33.5	35
	223	18.9	28.1	18.1	23.1		16.2		26.6	21.8	23.2	19.8	27.1	22																			28.1	30.5	35.8	32.7	34	33.5	35
	224	18.9	28.1	18.1	23.1		16.2		26.6	21.8	23.2	19.8	27.1	22																			28.2	31.4	36.4	31.7	32.9	32.4	34.7
	225	18.1	28.1	18.1	23.1		16.2		26.6	21.8	23.2	19.8	27.1	22																			28.2	31.4	36.4	31.7	32.9	32.4	34.7
	226	18.1	28.5	18.1	22.8		16.2		26.6	21.8	23.2	19.8	27.1	22																			28.2	31.4	36.4	31.7	32.9	32.4	34.7
	227	18.1	28.5	18.1	22.8		16.2		26.6	21.8	23.2	19.8	27.1	22																			28.2	31.4	37	31.7	32.9	31.7	34.8
	228	18.1	28.5	18.1	22.8		16.2		26.6	21.8	23.2	19.8	27.1	22																			29.3	29.6	37	31.9	33.5	31.7	34.8
	229	18	28.5	18.1	22		16.2		26.6	21.8	23.2	19.8	27.1	22																			29.3	29.6	37	31.9	33.5	31.7	34.8
	231	18	28.5	18.1	22		16.2		26.6	21.8	23.2	19.8	27.1	22																			29.3	29.6	34.4	31.9	33.5	30.9	35.6
	232	17.3	28.5	18.1	22		16.2		26.6	21.8	23.2	19.8	27.1	22																			30.9	29.3	34.4	31.5	33.3	30.9	35.6
	233	17.3	28.8	18.1	18.4		16.2		26.6	21.8	23.2	19.8	27.1	22																			30.9	29.3	34.4	31.5	33.3	30.9	35.6
	235	15	28.8	18.1	18.4		16.2		26.6	21.8	23.2	19.8	27.1	22																			31	28.5	34.8	32.1	32.9	31.6	36.3
	236	15	27.8	18.1	18.4		16.2		26.6	21.8	23.2	19.8	27.1	22																			31	28.5	34.8	32.1	32.9	31.6	36.3
	238	15	27.8	18.1	18.4		16.2		26.6	21.8	23.2	19.8	27.1	22																			30.5	28.4	33.6	32.1	34.6	30.6	36.2
	239	15	27.8	18.1	18.4		16.2		26.6	21.8	23.2	19.8	27.1	22																			30.5	28.4	33.6	32.1	34.6	30.6	36.2
	240	15	27.4	18.1	18.4		16.2		26.6	21.8	23.2	19.8	27.1	22																			30.5	28.4	33.6	32.1	34.6	30.6	36.2
	241	15	27.4	18.1	18.4		16.2		26.6	21.8	23.2	19.8	27.1	22																			30.5	28.4	35.2	32.1	34.6	32.9	36.7
	242	15	27.4	18.1	18.4		16.2		26.6	21.8	23.2	19.8	27.1	22																			27.5	31.5	35.2	32.6	35	32.9	36.7
	245	15	27.4	18.1	18.4		16.2		26.6	21.8	23.2	19.8	27.1	22																			28.1	33.5	35.9	33.1	35	31.5	36.6
	248	15	26.8	18.1	18.4		16.2		26.6	21.8	23.2	19.8	27.1	22																			28.6	34.3	35.5	33.7	35.8	32	36.9
	249	15	26.8	18.1	18.4		16.2		26.6	21.8	23.2	19.8	27.1	22																			28.6	34.3	35.5	33.7	35.8	32	36.9
	251	15	26.7	18.1	18.4		16.2		26.6	21.8	23.2	19.8	27.1	22																			28.6	34.3	35.5	33.7	35.8	32.7	36.3
	252	15	26.7	18.1	18.4		16.2		26.6	21.8	23.2	19.8	27.1	22																			29.4	31.9	35.5	33.8	35.4	32.7	36.3
	254	15	26.2	18.1	18.4		16.2		26.6	21.8	23.2	19.8	27.1	22																			29.4	31.9	35.5	33.8	35.4	32.7	36.3
	255	15	26.2	18.1	18.4		16.2		26.6	21.8	23.2	19.8	27.1	22																			31.3	33.1	37.4	33.5	35.5	33.3	35.7
	258	15	25.3	18.1	18.4		16.2		26.6	21.8	23.2	19.8	27.1	22																			31.3	33.1	39	33.5	35.5	33.3	35.4
	259	15	25.3	18.1	18.4		16.2		26.6	21.8	23.2	19.8	27.1	22																			31.4	32.8	39	33.7	36	33.3	35.4
	262	15	25.3	18.1	18.4		16.2		26.6	21.8	23.2	19.8	27.1	22																			31.4	32.8	39.3	33.7	36	33.9	34.5
	264	15	24.2	18.1	18.4		16.2		26.6	21.8	23.2	19.8	27.1	22																			31.4	32.8	39.3	33.7	36	33.9	34.5
	267	15	24.2	18.1	18.4		16.2		26.6	21.8	23.2	19.8	27.1	22																			29.7	35.2	39.3	34.6	36.2	33.9	34.5
	268	15	23.7	18.1	18.4		16.2		26.6	21.8	23.2	19.8	27.1	22																			29.7	35.2	39.3	34.6	36.2	33.9	34.5
	270	15	23.7	18.1	18.4		16.2		26.6	21.8	23.2	19.8	27.1	22																			31	32.8	36	34.5	35.6	35.2	36.1
	272	15	23.4	18.1	18.4		16.2		26.6	21.8	23.2	19.8	27.1	22																			31	32.8	36	34.5	35.6	35.2	36.1
	272	15	23.4	18.1	18.4		16.2		26.6	21.8	23.2	19.8	27.1	22																			32.6	32.3	36.9	34.5	36.4	33.9	37.2
	273	15	23.4	18.1	18.4		16.2		26.6	21.8	23.2	19.8	27.1	22																			32.6	32.3	37.6	34.5	36.4	34.8	37.1
	276	15	21.9	18.1	18.4		16.2		26.6	21.8	23.2	19.8	27.1	22																			32.9	32.7	37.6	34.7	36.3	34.8	37.1
	277																																32.9	32.7	36.8	34.7	36.3	35.2	37.1
	283																																30.3	34.2	36.8	34.9	36	35.2	37.1
	286																																30.3	34.2	37.6	34.9	36	35.5	36.9
	287																																32	36.1	37.6	34.8	36.6	35.5	36.9
	290																																		39.4			36.1	37.1

## Sheet: Figure 1E
Figure 1E
		Follow up time（Day）	Day 90	PBS	WT	Onset
	5968F	152	1
	5917F	163	1
	5919M	160	1
	5906F	161	1
	5907F	167	1
	5910M	161	1
	065M	143	1
	066M	165	1
	068F	136	1
	131M	153	1
	138M	153	1
	148M	144	1
	231F	160	1
	232F	166	1
	235M	147	1
	241M	145	1
	252M	145	1
	260M	166	1
	264F	145	1
	287F	165	1
	153F	126		1
	154F	137		1
	167F	136		1
	176M	136		1
	177M	130		1
	179M	127		1
	181M	130		1
	184F	128		1
	186F	128		1
	189F	135		1
	190F	114		1
	213F	133		1
	215M	123		1
	216M	121		1
	224F	125		1
	225M	131		1
	226M	131		1
	250M	119		1
	262M	112		1
	263F	119		1
	259M	124		1
	233F	127		1
	5967F	158				1
	5974F	141				1
	5901M	143				1
	5905F	162				1
	5908F	135				1
	5903F	139				1
	5915F	147				1
	009M	168				1
	016M	129				1
	037M	141				1
	049M	146				1
	074F	132				1
	092F	144				1
	099F	146				1
	116F	293				1
	119F	140				1
	121F	355				1
	157M	136				1
	159M	124				1
	169F	181				1
	171M	124				1
	172M	146				1
	174M	160				1
	196M	137				1
	197M	121				1
	203M	147				1
	205M	143				1
	208M	128				1

## Sheet: Figure 1F
Figure 1F
	PBS	AAV9-amiR-SOD1
	95	108
	106	110
	109	127
	109	123
	98	117
	94	141
	108	141
	94	142
	90	128
	84	109
	90	117
		113
		88
		146
		111
		94
		89
		118
		89
		108
		89
		122
		97
		149

## Sheet: Figure 1G
Figure 1G
		AAV9-amiR-SOD1																														PBS
	84	1	1	1	1	1	1	1	1	1	1	1	1	1	1	1	1	1	1	1	1	1	1	1	1							1	1	1	1	1	1	1	1	1	1	1
	85	1	1	1	1	1	1	1	1	1	1	1	1	1	1	1	1	1	1	1	1	1	1	1	1							1	1	1	1	1	1	1	1	1	1	1
	88	1	1	1	1	1	1	1	1	1	1	1	1	1.00667	1	1	1	1	1	1	1	1	1	1	1							1	1	1	1	1	1	1	1	1.02721	0.979899	1.01917
	89	1	1	1	1	1	1	1	1	1	1	1	0.987854	0.98	1	1	1	1	1	1	1	1	1	1	1							1	1	1	1	1	1	1	1	1.02721	0.979899	1.01917
	90	1	1	1	1	1	1	1	1	1	1	1	1.02834	0.98	1.03723	1.00909	1.00344	0.996283	0.974359	0.986301	0.996552	0.976974	1.00813	1.04072	1.03804							1	1	1	1	1	1	0.992933	0.953846	1.02721	0.979899	1.01917
	91	1	1	1	1	1	1	1	0.981132	0.996169	1	1	1.02834	0.98	1.03723	1.00909	1.00344	0.996283	0.974359	0.986301	0.996552	0.976974	1.00813	1.04072	1.03804							1	1	1	1	1	1	0.992933	0.953846	1.02721	0.979899	1.01917
	92	1	1	1	1	1	1	1	0.981132	0.996169	1	1	1.02834	0.98	1.03723	1.00909	1.00344	0.996283	0.974359	0.986301	0.996552	0.976974	1.00813	1.04072	1.03804							1	1	1	1	1	1	0.992933	0.953846	1.02721	0.979899	1.01917
	93	1	0.995238	0.940909	0.95	1	1	1	0.981132	0.996169	1	0.936	1.02834	0.986667	1.03723	1.00909	1.00344	0.996283	0.974359	0.986301	0.996552	0.976974	1.00813	1.04072	1.03804							1	1	1	1	1	1	0.992933	0.953846	1.0102	0.984925	1
	94	1	0.995238	0.940909	0.95	1	1	1	0.981132	0.996169	1	0.936	1.04049	0.986667	1.03723	1.00909	1.00344	0.996283	0.974359	0.986301	0.996552	0.976974	1.00813	1.04072	1.03804							1	1	1	1	1	1	0.992933	0.953846	1.0102	0.984925	1
	95	1	0.995238	0.940909	0.95	1	1	1	0.981132	0.996169	1	0.936	1.04049	0.963333	1.03191	0.981818	0.934708	0.973978	0.974359	0.969178	0.996552	0.996711	1.01626	1.04525	1.0163							1	1	1	1	1	0.984848	1.00707	0.919231	1.0068	0.994975	0.98722
	96	1	1.05714	0.859091	0.953846	1	1	1	0.981132	0.996169	1	0.936	1.05263	0.963333	1.03191	0.981818	0.934708	0.973978	0.974359	0.969178	0.996552	0.996711	1.01626	1.04525	1.0163							0.886957	1.00413	1.00568	0.97973	1.00784	0.984848	1.00707	0.919231	1.0068	0.994975	0.98722
	97	1	1.05714	0.859091	0.953846	1.01376	0.982833	1.04332	0.962264	1	1.03109	0.968	1.05263	0.963333	1.03191	0.981818	0.934708	0.973978	0.974359	0.969178	0.996552	0.996711	1.01626	1.04525	1.0163							0.886957	1.00413	1.00568	0.97973	1.00784	0.984848	1.00707	0.919231	1.0068	0.994975	0.98722
	98	1	1.05714	0.859091	0.953846	1.01376	0.982833	1.04332	0.962264	1	1.03109	0.968	1.05263	0.963333	1.00532	0.986364	0.934708	0.981413	0.992674	0.941781	1.02759	0.993421	1.00813	1.03167	1							0.886957	1.00413	1.00568	0.97973	1.00784	0.981061	1.0106	0.923077	1.0068	0.994975	0.98722
	100	1	1.07619	0.859091	0.957692	1.0367	0.974249	1.01805	0.962264	1	1.03109	0.968	1.05263	0.963333	1.00532	0.986364	0.934708	0.981413	0.992674	0.941781	1.02759	0.993421	1.00813	1.03167	1							0.886957	1.00413	1.00568	0.97973	1.00784	0.981061	1.0106	0.923077	1.0068	0.994975	0.98722
	101	1	1.07619	0.859091	0.957692	1.0367	0.974249	1.01805	0.958491	0.980843	1.03109	0.968	1.05263	0.963333	1.00532	0.986364	0.934708	0.981413	0.992674	0.941781	1.02759	0.993421	1.00813	1.03167	1							0.895652	1.02893	1.00568	0.969595	0.988235	0.981061	1.0106	0.923077	1.0068	0.994975	0.98722
	102	1.02151	1.07619	0.859091	0.957692	1.0367	0.974249	1.01805	0.958491	0.980843	1.03109	0.908	1.05263	0.956667	1.01064	1.00909	0.934708	0.973978	0.989011	0.934932	1.05517	0.990132	1.00406	1.00452	0.978261							0.895652	1.02893	1.00568	0.969595	0.988235	0.962121	1.01413	0.934615	0.972789	0.984925	0.980831
	103	1.02151	1.07619	0.859091	0.957692	1.0367	0.974249	1.01805	0.958491	0.980843	1.03109	0.908	1.06478	0.956667	1.01064	1.00909	0.934708	0.973978	0.989011	0.934932	1.05517	0.990132	1.00406	1.00452	0.978261							0.895652	1.02893	1.00568	0.969595	0.988235	0.962121	1.01413	0.934615	0.972789	0.984925	0.980831
	104	1.02151	1.07619	0.859091	0.957692	1	0.957082	1.04332	0.958491	0.980843	1.03109	0.94	1.06478	0.956667	1.01064	1.00909	0.934708	0.973978	0.989011	0.934932	1.05517	0.990132	1.00406	1.00452	0.978261							0.878261	1.03306	0.988636	0.97973	0.992157	0.962121	1.01413	0.934615	0.972789	0.984925	0.980831
	105	1.15054	1.07619	0.859091	0.957692	1	0.957082	1.04332	0.969811	1	1.02073	0.94	1.06478	0.956667	1.04255	1.04546	0.955326	0.973978	1.00733	0.941781	1.07931	0.950658	0.987805	0.963801	0.983696							0.878261	1.03306	0.988636	0.97973	0.992157	0.962121	1.02473	0.915385	0.972789	0.984925	0.980831
	106	1.15054	1.07619	0.859091	0.957692	1	0.957082	1.04332	0.969811	1	1.02073	0.94	1.06478	0.936667	1.04255	1.04546	0.955326	0.973978	1.00733	0.941781	1.07931	0.950658	0.987805	0.963801	0.983696							0.878261	1.03306	0.988636	0.97973	0.992157	0.962121	1.02473	0.915385	0.972789	0.984925	0.974441
	107	1.15054	1.07619	0.859091	0.957692	1	0.957082	1.04332	0.969811	1	1.02073	0.94	1.07287	0.936667	1.04255	1.04546	0.955326	0.973978	1.00733	0.941781	1.07931	0.950658	0.987805	0.963801	0.983696							0.878261	1.03306	0.988636	0.97973	0.992157	0.962121	1.02473	0.915385	0.972789	0.984925	0.974441
	108	1.15054	1.1	0.95	0.980769	1	0.957082	1.04332	0.969811	1	1.02073	0.94	1.07287	0.936667	1.04255	1.04546	0.955326	0.973978	1.00733	0.941781	1.07931	0.950658	0.987805	0.963801	0.983696							0.886957	1.02893	1.01136	1.01351	0.996078	0.962121	1.02473	0.915385	0.972789	0.984925	0.974441
	109	1.18817	1.1	0.95	0.980769	1	0.957082	1.04332	0.969811	1	1.02073	0.94	1.07287	0.943333	1.03723	1.05455	0.924399	0.959108	1.02198	0.910959	1.06552	0.944079	0.98374	0.972851	1.03804							0.886957	1.02893	1.01136	1.01351	0.996078	0.943182	0.989399	0.915385	0.969388	1.01507	0.980831
	110	1.18817	1.1	0.95	0.980769	1	0.957082	1.04332	0.958491	0.992337	0.979275	0.94	1.09312	0.943333	1.03723	1.05455	0.924399	0.959108	1.02198	0.910959	1.06552	0.944079	0.98374	0.972851	1.03804							0.886957	1.02893	1.01136	1.01351	0.996078	0.943182	0.989399	0.915385	0.969388	1.01507	0.980831
	111	1.18817	1.09048	0.968182	0.984615	1	0.957082	1.04332	0.932075	0.996169	0.968912	0.936	1.09312	0.943333	1.03723	1.05455	0.924399	0.959108	1.02198	0.910959	1.06552	0.944079	0.98374	0.972851	1.03804							0.908696	1.02479	1	0.983108	0.996078	0.943182	0.989399	0.915385	0.969388	1.01507	0.980831
	112	1.18817	1.09048	0.968182	0.984615	1.06881	0.95279	1.05415	0.932075	0.996169	0.968912	0.936	1.09312	0.943333	1.04787	0.968182	0.914089	0.947955	1.0293	0.90411	1.03103	0.927632	1.00406	0.995475	1.0163							0.908696	1.02479	1	0.983108	0.996078	0.939394	0.939929	0.923077	0.969388	1.01507	0.980831
	113	1.18817	1.09048	0.968182	0.984615	1.06881	0.95279	1.05415	0.932075	0.996169	0.968912	0.936	1.09312	0.933333	1.04787	0.968182	0.914089	0.947955	1.0293	0.90411	1.03103	0.927632	1.00406	0.995475	1.0163							0.908696	1.02479	1	0.983108	0.996078	0.939394	0.939929	0.923077	0.962585	1.0201	0.974441
	114	1.18817	1.07619	0.986364	0.980769	1.06881	0.95279	1.05415	0.932075	0.996169	0.968912	0.936	1.02834	0.933333	1.04787	0.968182	0.914089	0.947955	1.0293	0.90411	1.03103	0.927632	1.00406	0.995475	1.0163							0.908696	1.02479	1	0.983108	0.996078	0.939394	0.939929	0.923077	0.962585	1.0201	0.974441
	115	1.18817	1.07619	0.986364	0.980769	1.09633	0.93133	1.01444	0.909434	1.00766	0.984456	0.972	1.02834	0.933333	1.04787	1	0.910653	0.918216	1.02198	0.886986	1.03103	0.907895	1.02032	1	0.967391							0.908696	1.01653	0.982955	0.976351	0.94902	0.931818	0.90106	0.903846	0.962585	1.0201	0.974441
	116	1.18817	1.07619	0.986364	0.980769	1.09633	0.93133	1.01444	0.909434	1.00766	0.984456	0.972	1.02834	0.933333	1.04787	1	0.910653	0.918216	1.02198	0.886986	1.03103	0.907895	1.02032	1	0.967391							0.908696	1.01653	0.982955	0.976351	0.94902	0.931818	0.90106	0.903846	0.938776	0.969849	0.977636
	117	1.08065	1.07619	0.986364	0.980769	1.09633	0.93133	1.01444	0.909434	1.00766	0.984456	0.972	1.05668	0.933333	1.04787	1	0.910653	0.918216	1.02198	0.886986	1.03103	0.907895	1.02032	1	0.967391							0.908696	1.01653	0.982955	0.976351	0.94902	0.931818	0.90106	0.903846	0.938776	0.969849	0.977636
	118	1.08065	1.02381	0.954545	0.992308	1.00917	0.922747	1.0361	0.909434	1.00766	0.984456	0.964	1.05668	0.933333	1.04787	1	0.910653	0.918216	1.02198	0.886986	1.03103	0.907895	1.02032	1	0.967391							0.926087	1.01653	0.9375	0.952703	0.941176	0.931818	0.90106	0.903846	0.938776	0.969849	0.977636
	119	1.08065	1.02381	0.954545	0.992308	1.00917	0.922747	1.0361	0.909434	1.00766	0.984456	0.964	1.05668	0.92	1.01596	0.986364	0.907216	0.936803	1.01465	0.873288	1.03103	0.891447	1.02845	1.00452	0.978261							0.926087	1.01653	0.9375	0.952703	0.941176	0.92803	0.837456	0.819231	0.959184	0.969849	0.961661
	120	1.08065	1.02381	0.954545	0.992308	1.00917	0.922747	1.0361	0.898113	1.02682	0.963731	0.964	1.05668	0.92	1.01596	0.986364	0.907216	0.936803	1.01465	0.873288	1.03103	0.891447	1.02845	1.00452	0.978261							0.926087	1.01653	0.9375	0.952703	0.941176	0.92803	0.837456	0.819231	0.959184	0.969849	0.961661
	122	1.08065	1.02381	0.954545	0.992308	0.981651	0.95279	1.03249	0.935849	1.01533	0.958549	0.944	1.05668	0.92	1.01596	0.986364	0.907216	0.936803	1.01465	0.873288	1.03103	0.891447	1.02845	1.00452	0.978261							0.917391	0.979339	0.948864	0.935811	0.937255	0.92803	0.837456	0.819231	0.959184	0.969849	0.961661
	123	1.05914	1.02381	0.954545	0.992308	0.981651	0.95279	1.03249	0.935849	1.01533	0.958549	0.944	1.05668	0.92	1.03191	1.02273	0.900344	0.925651	1.00733	0.863014	1.03103	0.888158	1.00406	0.9819	0.961957							0.917391	0.979339	0.948864	0.935811	0.937255	0.909091	0.837456	0.761538	0.959184	0.969849	0.961661
	124	1.05914	0.866667	0.995455	0.973077	0.981651	0.95279	1.03249	0.935849	1.01533	0.958549	0.944	1.05668	0.813333	1.03191	1.02273	0.900344	0.925651	1.00733	0.863014	1.03103	0.888158	1.00406	0.9819	0.961957							0.917391	0.979339	0.948864	0.935811	0.937255	0.909091	0.837456	0.761538	0.918367	0.969849	0.910543
	125	1.05914	0.866667	0.995455	0.973077	0.981651	0.95279	1.03249	0.935849	1.01533	0.958549	0.936	1.04858	0.813333	1.04787	1.02273	0.865979	0.921933	1	0.859589	1.03103	0.881579	0.987805	0.963801	0.945652							0.821739	0.991736	0.755682	0.871622	0.905882	0.878788	0.837456	0.742308	0.918367	0.969849	0.910543
	127	1.0914	0.866667	0.995455	0.973077	0.981651	0.95279	1.03249	0.935849	1.01533	0.958549	0.936	1.04858	0.803333	1.04787	1.02273	0.865979	0.921933	1	0.859589	1.03103	0.881579	0.987805	0.963801	0.945652							0.821739	0.991736	0.755682	0.871622	0.905882	0.878788	0.837456	0.742308	0.823129	0.969849	0.86262
	128	1.0914	0.866667	0.977273	0.976923	0.981651	0.969957	1.05054	0.935849	1.01533	0.958549	0.94	1.06478	0.803333	1.04787	1.02273	0.865979	0.921933	1	0.859589	1.03103	0.881579	0.987805	0.963801	0.945652							0.821739	0.991736	0.755682	0.871622	0.905882	0.878788	0.837456	0.742308	0.823129	0.969849	0.86262
	129	1.0914	0.866667	0.977273	0.976923	0.981651	0.969957	1.05054	0.860377	0.992337	0.927461	0.94	1.06478	0.803333	1.04255	1.00455	0.848797	0.921933	0.970696	0.784247	1.03103	0.868421	0.995935	0.959276	0.918478							0.808696	0.971074	0.755682	0.817568	0.862745	0.829545	0.837456	0.653846	0.823129	0.969849	0.86262
	131	1.0914	0.866667	0.977273	0.976923	0.981651	0.969957	1.05054	0.860377	0.992337	0.927461	0.94	1.06478	0.836667	1.04255	1.00455	0.848797	0.921933	0.970696	0.784247	1.03103	0.868421	0.995935	0.959276	0.918478							0.76087	0.950413	0.755682	0.817568	0.662745	0.829545	0.837456	0.653846	0.823129	0.969849	0.814696
	132	1.0914	0.866667	0.931818	0.973077	0.972477	0.969957	1.05776	0.860377	0.992337	0.927461	0.94	1.04049	0.836667	1.04255	1.00455	0.848797	0.921933	0.970696	0.784247	1.03103	0.868421	0.995935	0.959276	0.918478							0.76087	0.950413	0.755682	0.817568	0.662745	0.829545	0.837456	0.653846	0.823129	0.969849	0.814696
	133	1.04839	0.866667	0.931818	0.973077	0.972477	0.969957	1.05776	0.849057	1.00383	0.901554	0.932	1.04049	0.836667	1.05851	0.963636	0.841924	0.921933	0.96337	0.784247	1.03103	0.888158	1.00406	0.941176	0.978261							0.76087	0.950413	0.755682	0.817568	0.662745	0.806818	0.837456	0.653846	0.823129	0.969849	0.814696
	134	1.04839	0.866667	0.931818	0.973077	0.972477	0.969957	1.05776	0.849057	1.00383	0.901554	0.932	1.04049	0.813333	1.05851	0.963636	0.841924	0.921933	0.96337	0.784247	1.03103	0.888158	1.00406	0.941176	0.978261							0.76087	0.950413	0.755682	0.817568	0.662745	0.806818	0.837456	0.653846	0.823129	0.969849	0.814696
	135	1.04839	0.866667	0.931818	0.973077	0.972477	0.969957	1.05776	0.849057	1.00383	0.901554	0.932	1.03644	0.813333	1.05851	0.963636	0.841924	0.921933	0.96337	0.784247	1.03103	0.888158	1.00406	0.941176	0.978261							0.717391	0.933884	0.755682	0.817568	0.662745	0.806818	0.837456	0.653846	0.823129	0.969849	0.814696
	136	1.04839	0.866667	0.931818	0.973077	0.972477	0.974249	1.05776	0.85283	0.996169	0.818653	0.924	1.03644	0.813333	1.04787	0.963636	0.814433	0.921933	0.970696	0.784247	1.03103	0.855263	0.995935	0.904977	0.994565							0.717391	0.933884	0.755682	0.817568	0.662745	0.806818	0.837456	0.653846	0.823129	0.969849	0.814696
	137	1.03763	0.866667	0.909091	0.938462	0.972477	0.974249	1.05776	0.85283	0.996169	0.818653	0.924	1.03644	0.813333	1.04787	0.963636	0.814433	0.921933	0.970696	0.784247	1.03103	0.855263	0.995935	0.904977	0.994565							0.717391	0.933884	0.755682	0.817568	0.662745	0.806818	0.837456	0.653846	0.823129	0.969849	0.814696
	138	1.03763	0.866667	0.913636	0.980769	0.972477	0.974249	1.05776	0.85283	0.996169	0.818653	0.924	1.03644	0.84	1.04787	0.963636	0.814433	0.921933	0.970696	0.784247	1.03103	0.855263	0.995935	0.904977	0.994565							0.717391	0.933884	0.755682	0.817568	0.662745	0.806818	0.837456	0.653846	0.823129	0.969849	0.814696
	139	1.03763	0.866667	0.913636	0.980769	0.972477	0.974249	1.05776	0.85283	0.996169	0.818653	0.924	1.05263	0.84	1.03191	0.968182	0.817869	0.921933	0.945055	0.784247	1.03103	0.835526	1.00813	0.945701	1.03261							0.708696	0.896694	0.755682	0.817568	0.662745	0.806818	0.837456	0.653846	0.823129	0.969849	0.814696
	140	1.03763	0.866667	0.913636	0.980769	0.972477	0.974249	1.05776	0.826415	0.97318	0.818653	0.936	1.05263	0.84	1.03191	0.968182	0.817869	0.921933	0.945055	0.784247	1.03103	0.835526	1.00813	0.945701	1.03261
	141	1.02151	0.866667	0.913636	0.980769	1.00917	0.982833	1.05054	0.826415	0.97318	0.818653	0.936	1.05263	0.84	1.03191	0.968182	0.817869	0.921933	0.945055	0.784247	1.03103	0.835526	1.00813	0.945701	1.03261
	142	1.02151	0.866667	0.845455	0.919231	1.01835	0.95279	1.04693	0.826415	0.97318	0.818653	0.936	1.01619	0.84	1.03191	0.968182	0.817869	0.921933	0.945055	0.784247	1.03103	0.835526	1.00813	0.945701	1.03261
	143	1.02151	0.866667	0.845455	0.919231	1.01835	0.95279	1.04693	0.826415	0.97318	0.818653	0.908	1.01619	0.84	1.03191	0.968182	0.817869	0.921933	0.945055	0.784247	1.03103	0.835526	1.00813	0.945701	1.03261
	144	1.02151	0.866667	0.845455	0.919231	1.01835	0.95279	1.04693	0.826415	0.97318	0.818653	0.908	1.01619	0.72	1.04787	0.968182	0.769759	0.921933	0.805861	0.784247	1.03103	0.815789	0.987805	0.846154	1.02717
	145	1.02151	0.866667	0.845455	0.919231	1.01835	0.95279	1.04693	0.826415	0.97318	0.818653	0.908	1.00405	0.72	1.04787	0.968182	0.769759	0.921933	0.805861	0.784247	1.03103	0.815789	0.987805	0.846154	1.02717
	146	0.973118	0.866667	0.845455	0.919231	1.02294	0.95279	1.03971	0.826415	0.980843	0.818653	0.908	1.00405	0.72	1.04787	0.968182	0.769759	0.921933	0.805861	0.784247	1.03103	0.815789	0.987805	0.846154	1.02717
	147	0.962366	0.866667	0.863636	0.930769	1.02294	0.95279	1.03971	0.826415	0.980843	0.818653	0.904	1.00405	0.72	1	0.927273	0.769759	0.921933	0.805861	0.784247	1.03103	0.815789	0.98374	0.846154	1.07065
	149	0.962366	0.866667	0.922727	0.923077	1.02294	0.95279	1.03971	0.826415	0.980843	0.818653	0.904	0.931174	0.72	1	0.927273	0.769759	0.921933	0.805861	0.784247	1.03103	0.815789	0.98374	0.846154	1.07065
	150	0.962366	0.866667	0.922727	0.923077	1.02294	0.95279	1.03971	0.826415	0.980843	0.818653	0.868	0.931174	0.72	0.952128	0.936364	0.769759	0.921933	0.805861	0.784247	1.03103	0.815789	0.97561	0.846154	1.04348
	151	0.77957	0.866667	0.922727	0.923077	0.986239	0.888412	0.99278	0.826415	0.957854	0.818653	0.868	0.931174	0.72	0.952128	0.936364	0.769759	0.921933	0.805861	0.784247	1.03103	0.815789	0.97561	0.846154	1.04348
	153	0.77957	0.866667	0.922727	0.923077	0.944954	0.901288	1.01444	0.826415	0.957854	0.818653	0.7	0.931174	0.72	0.952128	0.936364	0.769759	0.921933	0.805861	0.784247	1.03103	0.815789	0.97561	0.846154	1.04348
	154	0.77957	0.866667	0.922727	0.923077	0.944954	0.901288	1.01444	0.826415	0.934866	0.818653	0.7	0.931174	0.72	0.952128	0.936364	0.769759	0.921933	0.805861	0.784247	1.03103	0.815789	0.97561	0.846154	1.04348
	156	0.77957	0.866667	0.963636	0.907692	0.944954	0.901288	1.01444	0.826415	0.934866	0.818653	0.7	0.931174	0.72	0.952128	0.936364	0.769759	0.921933	0.805861	0.784247	1.03103	0.815789	0.97561	0.846154	1.04348
	157	0.77957	0.866667	0.963636	0.907692	0.944954	0.901288	1.01444	0.826415	0.934866	0.818653	0.7	0.931174	0.72	0.941489	0.940909	0.769759	0.921933	0.805861	0.784247	1.03103	0.815789	0.943089	0.846154	0.918478
	158	0.77957	0.866667	0.963636	0.907692	0.944954	0.901288	1.01444	0.826415	0.923372	0.818653	0.7	0.931174	0.72	0.941489	0.940909	0.769759	0.921933	0.805861	0.784247	1.03103	0.815789	0.943089	0.846154	0.918478
	160	0.77957	0.866667	0.918182	0.888462	0.853211	0.7897	0.758123	0.826415	0.923372	0.818653	0.7	0.931174	0.72	0.941489	0.940909	0.769759	0.921933	0.805861	0.784247	1.03103	0.815789	0.943089	0.846154	0.918478
	161	0.77957	0.866667	0.918182	0.888462	0.853211	0.7897	0.758123	0.826415	0.858238	0.818653	0.7	0.931174	0.72	0.898936	0.9	0.769759	0.921933	0.805861	0.784247	1.03103	0.815789	0.99187	0.846154	0.940217
	164	0.77957	0.866667	0.918182	0.888462	0.853211	0.587983	0.758123	0.826415	0.858238	0.818653	0.7	0.931174	0.72	0.898936	0.863636	0.769759	0.921933	0.805861	0.784247	1.03103	0.815789	0.96748	0.846154	0.907609
	166	0.77957	0.866667	0.918182	0.888462	0.853211	0.587983	0.758123	0.826415	0.858238	0.818653	0.7	0.931174	0.72	0.898936	0.863636	0.769759	0.921933	0.805861	0.784247	1.03103	0.815789	0.934959	0.846154	0.907609

## Sheet: Figure 1H
Figure 1H
		AAV9-amiR-SOD1																														PBS
	84	1	1	1	1	1	1	1	1	1	1	1	1	1	1	1	1	1	1	1	1	1	1	1	1							1	1	1	1	1	1	1	1	1	1	1
	85	1	1	1	1	1	1	1	1	1	1	1	1	1	1	1	1	1	1	1	1	1	1	1	1							1	1	1	1	1	1	1	1	1	1	1
	88	1	1	1	1	1	1	1	1	1	1	1	1	1.00667	1	1	1	1	1	1	1	1	1	1	1							1	1	1	1	1	1	1	1	1.02721	0.979899	1.01917
	89	1	1	1	1	1	1	1	1	1	1	1	0.987854	0.98	1	1	1	1	1	1	1	1	1	1	1							1	1	1	1	1	1	1	1	1.02721	0.979899	1.01917
	90	1	1	1	1	1	1	1	1	1	1	1	1.02834	0.98	1.03723	1.00909	1.00344	0.996283	0.974359	0.986301	0.996552	0.976974	1.00813	1.04072	1.03804							1	1	1	1	1	1	0.992933	0.953846	1.02721	0.979899	1.01917
	91	1	1	1	1	1	1	1	0.981132	0.996169	1	1	1.02834	0.98	1.03723	1.00909	1.00344	0.996283	0.974359	0.986301	0.996552	0.976974	1.00813	1.04072	1.03804							1	1	1	1	1	1	0.992933	0.953846	1.02721	0.979899	1.01917
	92	1	1	1	1	1	1	1	0.981132	0.996169	1	1	1.02834	0.98	1.03723	1.00909	1.00344	0.996283	0.974359	0.986301	0.996552	0.976974	1.00813	1.04072	1.03804							1	1	1	1	1	1	0.992933	0.953846	1.02721	0.979899	1.01917
	93	1	0.995238	0.940909	0.95	1	1	1	0.981132	0.996169	1	0.936	1.02834	0.986667	1.03723	1.00909	1.00344	0.996283	0.974359	0.986301	0.996552	0.976974	1.00813	1.04072	1.03804							1	1	1	1	1	1	0.992933	0.953846	1.0102	0.984925	1
	94	1	0.995238	0.940909	0.95	1	1	1	0.981132	0.996169	1	0.936	1.04049	0.986667	1.03723	1.00909	1.00344	0.996283	0.974359	0.986301	0.996552	0.976974	1.00813	1.04072	1.03804							1	1	1	1	1	1	0.992933	0.953846	1.0102	0.984925	1
	95	1	0.995238	0.940909	0.95	1	1	1	0.981132	0.996169	1	0.936	1.04049	0.963333	1.03191	0.981818	0.934708	0.973978	0.974359	0.969178	0.996552	0.996711	1.01626	1.04525	1.0163							1	1	1	1	1	0.984848	1.00707	0.919231	1.0068	0.994975	0.98722
	96	1	1.05714	0.859091	0.953846	1	1	1	0.981132	0.996169	1	0.936	1.05263	0.963333	1.03191	0.981818	0.934708	0.973978	0.974359	0.969178	0.996552	0.996711	1.01626	1.04525	1.0163							0.886957	1.00413	1.00568	0.97973	1.00784	0.984848	1.00707	0.919231	1.0068	0.994975	0.98722
	97	1	1.05714	0.859091	0.953846	1.01376	0.982833	1.04332	0.962264	1	1.03109	0.968	1.05263	0.963333	1.03191	0.981818	0.934708	0.973978	0.974359	0.969178	0.996552	0.996711	1.01626	1.04525	1.0163							0.886957	1.00413	1.00568	0.97973	1.00784	0.984848	1.00707	0.919231	1.0068	0.994975	0.98722
	98	1	1.05714	0.859091	0.953846	1.01376	0.982833	1.04332	0.962264	1	1.03109	0.968	1.05263	0.963333	1.00532	0.986364	0.934708	0.981413	0.992674	0.941781	1.02759	0.993421	1.00813	1.03167	1							0.886957	1.00413	1.00568	0.97973	1.00784	0.981061	1.0106	0.923077	1.0068	0.994975	0.98722
	100	1	1.07619	0.859091	0.957692	1.0367	0.974249	1.01805	0.962264	1	1.03109	0.968	1.05263	0.963333	1.00532	0.986364	0.934708	0.981413	0.992674	0.941781	1.02759	0.993421	1.00813	1.03167	1							0.886957	1.00413	1.00568	0.97973	1.00784	0.981061	1.0106	0.923077	1.0068	0.994975	0.98722
	101	1	1.07619	0.859091	0.957692	1.0367	0.974249	1.01805	0.958491	0.980843	1.03109	0.968	1.05263	0.963333	1.00532	0.986364	0.934708	0.981413	0.992674	0.941781	1.02759	0.993421	1.00813	1.03167	1							0.895652	1.02893	1.00568	0.969595	0.988235	0.981061	1.0106	0.923077	1.0068	0.994975	0.98722
	102	1.02151	1.07619	0.859091	0.957692	1.0367	0.974249	1.01805	0.958491	0.980843	1.03109	0.908	1.05263	0.956667	1.01064	1.00909	0.934708	0.973978	0.989011	0.934932	1.05517	0.990132	1.00406	1.00452	0.978261							0.895652	1.02893	1.00568	0.969595	0.988235	0.962121	1.01413	0.934615	0.972789	0.984925	0.980831
	103	1.02151	1.07619	0.859091	0.957692	1.0367	0.974249	1.01805	0.958491	0.980843	1.03109	0.908	1.06478	0.956667	1.01064	1.00909	0.934708	0.973978	0.989011	0.934932	1.05517	0.990132	1.00406	1.00452	0.978261							0.895652	1.02893	1.00568	0.969595	0.988235	0.962121	1.01413	0.934615	0.972789	0.984925	0.980831
	104	1.02151	1.07619	0.859091	0.957692	1	0.957082	1.04332	0.958491	0.980843	1.03109	0.94	1.06478	0.956667	1.01064	1.00909	0.934708	0.973978	0.989011	0.934932	1.05517	0.990132	1.00406	1.00452	0.978261							0.878261	1.03306	0.988636	0.97973	0.992157	0.962121	1.01413	0.934615	0.972789	0.984925	0.980831
	105	1.15054	1.07619	0.859091	0.957692	1	0.957082	1.04332	0.969811	1	1.02073	0.94	1.06478	0.956667	1.04255	1.04546	0.955326	0.973978	1.00733	0.941781	1.07931	0.950658	0.987805	0.963801	0.983696							0.878261	1.03306	0.988636	0.97973	0.992157	0.962121	1.02473	0.915385	0.972789	0.984925	0.980831
	106	1.15054	1.07619	0.859091	0.957692	1	0.957082	1.04332	0.969811	1	1.02073	0.94	1.06478	0.936667	1.04255	1.04546	0.955326	0.973978	1.00733	0.941781	1.07931	0.950658	0.987805	0.963801	0.983696							0.878261	1.03306	0.988636	0.97973	0.992157	0.962121	1.02473	0.915385	0.972789	0.984925	0.974441
	107	1.15054	1.07619	0.859091	0.957692	1	0.957082	1.04332	0.969811	1	1.02073	0.94	1.07287	0.936667	1.04255	1.04546	0.955326	0.973978	1.00733	0.941781	1.07931	0.950658	0.987805	0.963801	0.983696							0.878261	1.03306	0.988636	0.97973	0.992157	0.962121	1.02473	0.915385	0.972789	0.984925	0.974441
	108	1.15054	1.1	0.95	0.980769	1	0.957082	1.04332	0.969811	1	1.02073	0.94	1.07287	0.936667	1.04255	1.04546	0.955326	0.973978	1.00733	0.941781	1.07931	0.950658	0.987805	0.963801	0.983696							0.886957	1.02893	1.01136	1.01351	0.996078	0.962121	1.02473	0.915385	0.972789	0.984925	0.974441
	109	1.18817	1.1	0.95	0.980769	1	0.957082	1.04332	0.969811	1	1.02073	0.94	1.07287	0.943333	1.03723	1.05455	0.924399	0.959108	1.02198	0.910959	1.06552	0.944079	0.98374	0.972851	1.03804							0.886957	1.02893	1.01136	1.01351	0.996078	0.943182	0.989399	0.915385	0.969388	1.01507	0.980831
	110	1.18817	1.1	0.95	0.980769	1	0.957082	1.04332	0.958491	0.992337	0.979275	0.94	1.09312	0.943333	1.03723	1.05455	0.924399	0.959108	1.02198	0.910959	1.06552	0.944079	0.98374	0.972851	1.03804							0.886957	1.02893	1.01136	1.01351	0.996078	0.943182	0.989399	0.915385	0.969388	1.01507	0.980831
	111	1.18817	1.09048	0.968182	0.984615	1	0.957082	1.04332	0.932075	0.996169	0.968912	0.936	1.09312	0.943333	1.03723	1.05455	0.924399	0.959108	1.02198	0.910959	1.06552	0.944079	0.98374	0.972851	1.03804							0.908696	1.02479	1	0.983108	0.996078	0.943182	0.989399	0.915385	0.969388	1.01507	0.980831
	112	1.18817	1.09048	0.968182	0.984615	1.06881	0.95279	1.05415	0.932075	0.996169	0.968912	0.936	1.09312	0.943333	1.04787	0.968182	0.914089	0.947955	1.0293	0.90411	1.03103	0.927632	1.00406	0.995475	1.0163							0.908696	1.02479	1	0.983108	0.996078	0.939394	0.939929	0.923077	0.969388	1.01507	0.980831
	113	1.18817	1.09048	0.968182	0.984615	1.06881	0.95279	1.05415	0.932075	0.996169	0.968912	0.936	1.09312	0.933333	1.04787	0.968182	0.914089	0.947955	1.0293	0.90411	1.03103	0.927632	1.00406	0.995475	1.0163							0.908696	1.02479	1	0.983108	0.996078	0.939394	0.939929	0.923077	0.962585	1.0201	0.974441
	114	1.18817	1.07619	0.986364	0.980769	1.06881	0.95279	1.05415	0.932075	0.996169	0.968912	0.936	1.02834	0.933333	1.04787	0.968182	0.914089	0.947955	1.0293	0.90411	1.03103	0.927632	1.00406	0.995475	1.0163							0.908696	1.02479	1	0.983108	0.996078	0.939394	0.939929	0.923077	0.962585	1.0201	0.974441
	115	1.18817	1.07619	0.986364	0.980769	1.09633	0.93133	1.01444	0.909434	1.00766	0.984456	0.972	1.02834	0.933333	1.04787	1	0.910653	0.918216	1.02198	0.886986	1.03103	0.907895	1.02032	1	0.967391							0.908696	1.01653	0.982955	0.976351	0.94902	0.931818	0.90106	0.903846	0.962585	1.0201	0.974441
	116	1.18817	1.07619	0.986364	0.980769	1.09633	0.93133	1.01444	0.909434	1.00766	0.984456	0.972	1.02834	0.933333	1.04787	1	0.910653	0.918216	1.02198	0.886986	1.03103	0.907895	1.02032	1	0.967391							0.908696	1.01653	0.982955	0.976351	0.94902	0.931818	0.90106	0.903846	0.938776	0.969849	0.977636
	117	1.08065	1.07619	0.986364	0.980769	1.09633	0.93133	1.01444	0.909434	1.00766	0.984456	0.972	1.05668	0.933333	1.04787	1	0.910653	0.918216	1.02198	0.886986	1.03103	0.907895	1.02032	1	0.967391							0.908696	1.01653	0.982955	0.976351	0.94902	0.931818	0.90106	0.903846	0.938776	0.969849	0.977636
	118	1.08065	1.02381	0.954545	0.992308	1.00917	0.922747	1.0361	0.909434	1.00766	0.984456	0.964	1.05668	0.933333	1.04787	1	0.910653	0.918216	1.02198	0.886986	1.03103	0.907895	1.02032	1	0.967391							0.926087	1.01653	0.9375	0.952703	0.941176	0.931818	0.90106	0.903846	0.938776	0.969849	0.977636
	119	1.08065	1.02381	0.954545	0.992308	1.00917	0.922747	1.0361	0.909434	1.00766	0.984456	0.964	1.05668	0.92	1.01596	0.986364	0.907216	0.936803	1.01465	0.873288	1.03103	0.891447	1.02845	1.00452	0.978261							0.926087	1.01653	0.9375	0.952703	0.941176	0.92803	0.837456	0.819231	0.959184	0.969849	0.961661
	120	1.08065	1.02381	0.954545	0.992308	1.00917	0.922747	1.0361	0.898113	1.02682	0.963731	0.964	1.05668	0.92	1.01596	0.986364	0.907216	0.936803	1.01465	0.873288	1.03103	0.891447	1.02845	1.00452	0.978261							0.926087	1.01653	0.9375	0.952703	0.941176	0.92803	0.837456	0.819231	0.959184	0.969849	0.961661
	122	1.08065	1.02381	0.954545	0.992308	0.981651	0.95279	1.03249	0.935849	1.01533	0.958549	0.944	1.05668	0.92	1.01596	0.986364	0.907216	0.936803	1.01465	0.873288	1.03103	0.891447	1.02845	1.00452	0.978261							0.917391	0.979339	0.948864	0.935811	0.937255	0.92803	0.837456	0.819231	0.959184	0.969849	0.961661
	123	1.05914	1.02381	0.954545	0.992308	0.981651	0.95279	1.03249	0.935849	1.01533	0.958549	0.944	1.05668	0.92	1.03191	1.02273	0.900344	0.925651	1.00733	0.863014	1.03103	0.888158	1.00406	0.9819	0.961957							0.917391	0.979339	0.948864	0.935811	0.937255	0.909091	0.837456	0.761538	0.959184	0.969849	0.961661
	124	1.05914	0.866667	0.995455	0.973077	0.981651	0.95279	1.03249	0.935849	1.01533	0.958549	0.944	1.05668	0.813333	1.03191	1.02273	0.900344	0.925651	1.00733	0.863014	1.03103	0.888158	1.00406	0.9819	0.961957							0.917391	0.979339	0.948864	0.935811	0.937255	0.909091	0.837456	0.761538	0.918367	0.969849	0.910543
	125	1.05914	0.866667	0.995455	0.973077	0.981651	0.95279	1.03249	0.935849	1.01533	0.958549	0.936	1.04858	0.813333	1.04787	1.02273	0.865979	0.921933	1	0.859589	1.03103	0.881579	0.987805	0.963801	0.945652							0.821739	0.991736	0.755682	0.871622	0.905882	0.878788	0.837456	0.742308	0.918367	0.969849	0.910543
	127	1.0914	0.866667	0.995455	0.973077	0.981651	0.95279	1.03249	0.935849	1.01533	0.958549	0.936	1.04858	0.803333	1.04787	1.02273	0.865979	0.921933	1	0.859589	1.03103	0.881579	0.987805	0.963801	0.945652							0.821739	0.991736	0.755682	0.871622	0.905882	0.878788	0.837456	0.742308	0.823129	0.969849	0.86262
	128	1.0914	0.866667	0.977273	0.976923	0.981651	0.969957	1.05054	0.935849	1.01533	0.958549	0.94	1.06478	0.803333	1.04787	1.02273	0.865979	0.921933	1	0.859589	1.03103	0.881579	0.987805	0.963801	0.945652							0.821739	0.991736	0.755682	0.871622	0.905882	0.878788	0.837456	0.742308	0.823129	0.969849	0.86262
	129	1.0914	0.866667	0.977273	0.976923	0.981651	0.969957	1.05054	0.860377	0.992337	0.927461	0.94	1.06478	0.803333	1.04255	1.00455	0.848797	0.921933	0.970696	0.784247	1.03103	0.868421	0.995935	0.959276	0.918478							0.808696	0.971074	0.755682	0.817568	0.862745	0.829545	0.837456	0.653846	0.823129	0.969849	0.86262
	131	1.0914	0.866667	0.977273	0.976923	0.981651	0.969957	1.05054	0.860377	0.992337	0.927461	0.94	1.06478	0.836667	1.04255	1.00455	0.848797	0.921933	0.970696	0.784247	1.03103	0.868421	0.995935	0.959276	0.918478							0.76087	0.950413	0.755682	0.817568	0.662745	0.829545	0.837456	0.653846	0.823129	0.969849	0.814696
	132	1.0914	0.866667	0.931818	0.973077	0.972477	0.969957	1.05776	0.860377	0.992337	0.927461	0.94	1.04049	0.836667	1.04255	1.00455	0.848797	0.921933	0.970696	0.784247	1.03103	0.868421	0.995935	0.959276	0.918478							0.76087	0.950413	0.755682	0.817568	0.662745	0.829545	0.837456	0.653846	0.823129	0.969849	0.814696
	133	1.04839	0.866667	0.931818	0.973077	0.972477	0.969957	1.05776	0.849057	1.00383	0.901554	0.932	1.04049	0.836667	1.05851	0.963636	0.841924	0.921933	0.96337	0.784247	1.03103	0.888158	1.00406	0.941176	0.978261							0.76087	0.950413	0.755682	0.817568	0.662745	0.806818	0.837456	0.653846	0.823129	0.969849	0.814696
	134	1.04839	0.866667	0.931818	0.973077	0.972477	0.969957	1.05776	0.849057	1.00383	0.901554	0.932	1.04049	0.813333	1.05851	0.963636	0.841924	0.921933	0.96337	0.784247	1.03103	0.888158	1.00406	0.941176	0.978261							0.76087	0.950413	0.755682	0.817568	0.662745	0.806818	0.837456	0.653846	0.823129	0.969849	0.814696
	135	1.04839	0.866667	0.931818	0.973077	0.972477	0.969957	1.05776	0.849057	1.00383	0.901554	0.932	1.03644	0.813333	1.05851	0.963636	0.841924	0.921933	0.96337	0.784247	1.03103	0.888158	1.00406	0.941176	0.978261							0.717391	0.933884	0.755682	0.817568	0.662745	0.806818	0.837456	0.653846	0.823129	0.969849	0.814696
	136	1.04839	0.866667	0.931818	0.973077	0.972477	0.974249	1.05776	0.85283	0.996169	0.818653	0.924	1.03644	0.813333	1.04787	0.963636	0.814433	0.921933	0.970696	0.784247	1.03103	0.855263	0.995935	0.904977	0.994565							0.717391	0.933884	0.755682	0.817568	0.662745	0.806818	0.837456	0.653846	0.823129	0.969849	0.814696
	137	1.03763	0.866667	0.909091	0.938462	0.972477	0.974249	1.05776	0.85283	0.996169	0.818653	0.924	1.03644	0.813333	1.04787	0.963636	0.814433	0.921933	0.970696	0.784247	1.03103	0.855263	0.995935	0.904977	0.994565							0.717391	0.933884	0.755682	0.817568	0.662745	0.806818	0.837456	0.653846	0.823129	0.969849	0.814696
	138	1.03763	0.866667	0.913636	0.980769	0.972477	0.974249	1.05776	0.85283	0.996169	0.818653	0.924	1.03644	0.84	1.04787	0.963636	0.814433	0.921933	0.970696	0.784247	1.03103	0.855263	0.995935	0.904977	0.994565							0.717391	0.933884	0.755682	0.817568	0.662745	0.806818	0.837456	0.653846	0.823129	0.969849	0.814696
	139	1.03763	0.866667	0.913636	0.980769	0.972477	0.974249	1.05776	0.85283	0.996169	0.818653	0.924	1.05263	0.84	1.03191	0.968182	0.817869	0.921933	0.945055	0.784247	1.03103	0.835526	1.00813	0.945701	1.03261							0.708696	0.896694	0.755682	0.817568	0.662745	0.806818	0.837456	0.653846	0.823129	0.969849	0.814696
	140	1.03763	0.866667	0.913636	0.980769	0.972477	0.974249	1.05776	0.826415	0.97318	0.818653	0.936	1.05263	0.84	1.03191	0.968182	0.817869	0.921933	0.945055	0.784247	1.03103	0.835526	1.00813	0.945701	1.03261
	141	1.02151	0.866667	0.913636	0.980769	1.00917	0.982833	1.05054	0.826415	0.97318	0.818653	0.936	1.05263	0.84	1.03191	0.968182	0.817869	0.921933	0.945055	0.784247	1.03103	0.835526	1.00813	0.945701	1.03261
	142	1.02151	0.866667	0.845455	0.919231	1.01835	0.95279	1.04693	0.826415	0.97318	0.818653	0.936	1.01619	0.84	1.03191	0.968182	0.817869	0.921933	0.945055	0.784247	1.03103	0.835526	1.00813	0.945701	1.03261
	143	1.02151	0.866667	0.845455	0.919231	1.01835	0.95279	1.04693	0.826415	0.97318	0.818653	0.908	1.01619	0.84	1.03191	0.968182	0.817869	0.921933	0.945055	0.784247	1.03103	0.835526	1.00813	0.945701	1.03261
	144	1.02151	0.866667	0.845455	0.919231	1.01835	0.95279	1.04693	0.826415	0.97318	0.818653	0.908	1.01619	0.72	1.04787	0.968182	0.769759	0.921933	0.805861	0.784247	1.03103	0.815789	0.987805	0.846154	1.02717
	145	1.02151	0.866667	0.845455	0.919231	1.01835	0.95279	1.04693	0.826415	0.97318	0.818653	0.908	1.00405	0.72	1.04787	0.968182	0.769759	0.921933	0.805861	0.784247	1.03103	0.815789	0.987805	0.846154	1.02717
	146	0.973118	0.866667	0.845455	0.919231	1.02294	0.95279	1.03971	0.826415	0.980843	0.818653	0.908	1.00405	0.72	1.04787	0.968182	0.769759	0.921933	0.805861	0.784247	1.03103	0.815789	0.987805	0.846154	1.02717
	147	0.962366	0.866667	0.863636	0.930769	1.02294	0.95279	1.03971	0.826415	0.980843	0.818653	0.904	1.00405	0.72	1	0.927273	0.769759	0.921933	0.805861	0.784247	1.03103	0.815789	0.98374	0.846154	1.07065
	149	0.962366	0.866667	0.922727	0.923077	1.02294	0.95279	1.03971	0.826415	0.980843	0.818653	0.904	0.931174	0.72	1	0.927273	0.769759	0.921933	0.805861	0.784247	1.03103	0.815789	0.98374	0.846154	1.07065
	150	0.962366	0.866667	0.922727	0.923077	1.02294	0.95279	1.03971	0.826415	0.980843	0.818653	0.868	0.931174	0.72	0.952128	0.936364	0.769759	0.921933	0.805861	0.784247	1.03103	0.815789	0.97561	0.846154	1.04348
	151	0.77957	0.866667	0.922727	0.923077	0.986239	0.888412	0.99278	0.826415	0.957854	0.818653	0.868	0.931174	0.72	0.952128	0.936364	0.769759	0.921933	0.805861	0.784247	1.03103	0.815789	0.97561	0.846154	1.04348
	153	0.77957	0.866667	0.922727	0.923077	0.944954	0.901288	1.01444	0.826415	0.957854	0.818653	0.7	0.931174	0.72	0.952128	0.936364	0.769759	0.921933	0.805861	0.784247	1.03103	0.815789	0.97561	0.846154	1.04348
	154	0.77957	0.866667	0.922727	0.923077	0.944954	0.901288	1.01444	0.826415	0.934866	0.818653	0.7	0.931174	0.72	0.952128	0.936364	0.769759	0.921933	0.805861	0.784247	1.03103	0.815789	0.97561	0.846154	1.04348
	156	0.77957	0.866667	0.963636	0.907692	0.944954	0.901288	1.01444	0.826415	0.934866	0.818653	0.7	0.931174	0.72	0.952128	0.936364	0.769759	0.921933	0.805861	0.784247	1.03103	0.815789	0.97561	0.846154	1.04348
	157	0.77957	0.866667	0.963636	0.907692	0.944954	0.901288	1.01444	0.826415	0.934866	0.818653	0.7	0.931174	0.72	0.941489	0.940909	0.769759	0.921933	0.805861	0.784247	1.03103	0.815789	0.943089	0.846154	0.918478
	158	0.77957	0.866667	0.963636	0.907692	0.944954	0.901288	1.01444	0.826415	0.923372	0.818653	0.7	0.931174	0.72	0.941489	0.940909	0.769759	0.921933	0.805861	0.784247	1.03103	0.815789	0.943089	0.846154	0.918478
	160	0.77957	0.866667	0.918182	0.888462	0.853211	0.7897	0.758123	0.826415	0.923372	0.818653	0.7	0.931174	0.72	0.941489	0.940909	0.769759	0.921933	0.805861	0.784247	1.03103	0.815789	0.943089	0.846154	0.918478
	161	0.77957	0.866667	0.918182	0.888462	0.853211	0.7897	0.758123	0.826415	0.858238	0.818653	0.7	0.931174	0.72	0.898936	0.9	0.769759	0.921933	0.805861	0.784247	1.03103	0.815789	0.99187	0.846154	0.940217
	164	0.77957	0.866667	0.918182	0.888462	0.853211	0.587983	0.758123	0.826415	0.858238	0.818653	0.7	0.931174	0.72	0.898936	0.863636	0.769759	0.921933	0.805861	0.784247	1.03103	0.815789	0.96748	0.846154	0.907609
	166	0.77957	0.866667	0.918182	0.888462	0.853211	0.587983	0.758123	0.826415	0.858238	0.818653	0.7	0.931174	0.72	0.898936	0.863636	0.769759	0.921933	0.805861	0.784247	1.03103	0.815789	0.934959	0.846154	0.907609

## Sheet: Figure 2A
Figure 2A Left
		AAV9-amiR-SOD1								PBS
	Olfactory Bulb	0.72	0.84	0.78	0.87	0.88	0.91	0.9		1	1.03	1.26	1.29	1.21	0.96	1.04
	Striatum	0.58	0.81	0.84	0.75	0.87	0.68	0.85		0.88	0.9	1.02	1.14	1.12	0.92	1.02
	Cortex	0.947832	0.863984	0.991001	1.0673	1.05818	1.04524	0.947453		0.943419	1.04702	0.88083	0.952823	1.08956	1.10023	0.990272
	Hippocampus	0.766297	0.808207	0.789944	0.724834	0.926534	0.75901	0.922139		0.936169	1.02083	0.963928	0.94218	1.02214	1.0584	1.05314
	Cerebellum	0.904	0.654056	0.92095	0.847263	0.777777	0.901158	0.804642		0.840876	0.833898	0.923912	1.14683	1.16819	1.08194	1.00252
	Brainstem	0.540401	0.369911	0.623333	0.628025	0.775587	0.542321	0.552341		1.23033	0.888762	0.84434	0.905573	1.24111	0.872264	1.01762
	Sipnal cord (Cervical)	0.50691	0.544652	0.709353	0.85874	0.652397	0.615066	0.63498		1.05213	1.22691	1.13907	0.998583	1.02861	0.568569	0.981735
	Spinal cord (Thoracic)	0.672975	0.475515	0.487482	0.834298	0.646001	0.30854	0.464271		0.799744	0.796698	1.3624	1.10001	0.771846	1.03839	1.13501
	Spinal cord (Lumbar)	0.433487	0.581574	0.661614	0.547481	0.593424	0.500896	0.636813		1.01338	0.997827	0.978455	0.938018	1.01959	0.962959	1.08955
	Spinal cord (Sacral+Coccygeal)	0.87	0.65	0.75	0.8	0.78	0.55	0.69		0.89	1	1	1.12	1.09	0.98	1.04
Figure 2A Right
		AAV9-amiR-SOD1								PBS
	Tongue	0.73121	0.496377	0.78068	0.767632	0.768256	0.544484	0.435765		0.518668	1.0089	1.61828	0.888126	1.32425	0.655378	0.987614
	Intercostal Muscles	0.622161	0.371715	0.599371	0.269094	0.252296	0.25878			0.893089	1.2916	0.804259
	Diaphragm	0.0920993	0.0427941	0.120659	0.151126	0.0987785	0.0905293	0.0840122		0.819672	1.00331	1.16064	0.953846	1.20009	1.0246	0.838547
	Abdominal Muscles	0.327139	0.236294	0.387394	0.137889	0.260105	0.182076			0.70655	0.700781	1.59409
	Quadriceps	0.16761	0.210917	0.395179	0.257408	0.0973817	0.446124	0.309319		0.853242	0.965222	1.22637	0.905809	1.45075	0.73392	0.86466
	Gastrocnemius Muscle	0.210182	0.298562	0.425337	0.452912	0.280558	0.74853	0.305974		0.800826	1.23584	1.01504	0.988788	1.32304	0.793026	0.842813
	Heart	0.094126		0.054255		0.1885				0.897127		0.936441		1.16658
	Liver	0.0115401	0.0239468	0.00796082	0.0205851	0.0122807	0.00956636	0.011047		0.610125	1.2285	1.22728	0.71282	1.13743	1.20937	0.877397
	Lung	0.569636	0.518768	1.00151	0.615714	0.829584	0.622608	0.872403		0.981577	1.0508	1.05357	0.888964	0.807509	1.07666	1.15351
	Bladder	0.709707	1.2728	0.77922	0.687362	0.686201	0.513341			0.79032	1.49293	0.723528
	Intestine	0.860277	0.883342	0.844119	0.964395	0.904074	0.953339			0.884535	1.00858	1.10691

## Sheet: Figure 2B
Figure 2B Left
		AAV9-amiR-SOD1								PBS
	Olfactory Bulb	0.58	0.78	0.76	0.83	0.9	0.81			0.95	0.87	1.02	1.17
	Striatum	0.51	0.59	0.66	0.72	0.68	0.75			0.88	0.98	1.09	1.06
	Cortex	0.66	0.75	0.69	0.75	0.85	0.98			0.96	0.95	1.06	1.01
	Hippocampus	0.69	0.41	0.61	0.81	0.71	0.99			1.05	1.1	0.96	0.9
	Cerebellum	0.5	0.41	0.49	0.55	0.58	0.63			0.99	1.37	0.84	0.78
	Brainstem	0.56	0.48	0.51	0.59	0.59	0.7			0.83	0.89	1.18	1.1
	Sipnal cord (Cervical)	0.5	0.4	0.51	0.69	0.57	0.88			1.04	0.89	1.12	0.94
	Spinal cord (Thoracic)	0.44	0.39	0.5	0.66	0.45	0.64			0.8	1.07	1.15	0.99
	Spinal cord (Lumbar)	0.45	0.37	0.41	0.58	0.46	0.63			0.9	0.98	1.27	0.84
	Spinal cord (Sacral+Coccygeal)	0.52	0.38	0.41	0.49	0.53	0.59			0.99	1.09	1.07	0.86
Figure 2B Right
		AAV9-amiR-SOD1								PBS
	Tongue
	Intercostal Muscles
	Diaphragm	0.21	0.2	0.28	0.25	0.35	0.28			0.86	1.17	0.97
	Abdominal Muscles
	Quadriceps	0.37	0.19	0.24	0.14	0.18	0.29			1.01	0.97	1.05	0.96
	Gastrocnemius Muscle	0.36	0.45	0.41	0.3	0.45	0.41			1.03	0.88	1.01	1.1
	Heart	0.07	0.08							1.11	0.9
	Liver	0.52	0.64	0.28	0.86	0.8	0.85			0.93	0.8	1.28
	Lung	0.54	0.54	0.62	0.71	0.53	0.53			0.64	1.04	1.33
	Bladder	0.84	0.86							1.09	0.95	1.08	0.9
	Intestine	0.82	1.12	0.77						0.83	1.03	1.11	1.04

## Sheet: Figure 3A
Figure 3A Day 105
	MVb
			WT								PBS								AAV9-amiR-SOD1
		Baseline	83.6853	73.1513	83.3082	88.7023	143.436	67.9659	35.7494	38.2938	32.3506	80.6557	47.1398	39.7393	53.8553	51.7055	64.6883		85.918	55.6968	96.8026	41.0649	34.5672	77.4142
		CO2	146.093	135.788	167.445	183.041	230.259	137.951	119.391	138.024	132.717	119.283	113.162	121.769	107.508	136.892	132.781		142.107	140.736	158.411	147.536	99.2845	136.115
		Recovery	76.3287	60.9186	82.8022	83.1018	99.3183	56.5087	50.8884	44.3518	42.9356	64.0249	34.7186	26.6036	45.6909	51.3333	32.3778		58.5434	71.1726	72.5771	83.8301	54.7612	89.04
	MEFb
			WT								PBS								AAV9-amiR-SOD1
		Baseline	4.65527	4.22781	4.83275	5.77067	7.44091	4.42106	2.64698	3.31231	2.27358	4.58464	3.12949	2.11156	3.99264	2.84216	3.80514		4.44188	3.50802	5.04791	2.41121	2.77938	4.01952
		CO2	7.91218	8.24974	9.24356	9.52941	13.0056	10.0875	7.57686	8.17573	7.8232	7.74037	7.08799	6.43592	7.77235	7.80999	7.87828		8.92218	8.58459	9.20022	8.571	6.10808	8.53047
		Recovery	4.04349	3.69675	4.98003	5.99346	5.61787	5.10593	3.6873	3.18682	3.03215	4.22856	2.06133	1.77979	3.06898	2.69722	2.46517		3.14959	4.28648	3.98178	4.34498	3.47222	4.83195
	PIFb
			WT								PBS								AAV9-amiR-SOD1
		Baseline	7.77757	6.9239	7.33282	8.2506	10.3456	5.43053	2.76326	4.52625	2.5484	6.58568	3.7611	3.43367	4.37364	4.28968	5.63476		6.74126	3.84448	8.16072	3.03199	3.25048	6.57447
		CO2	8.50611	8.32732	9.58331	10.417	11.9221	8.86936	6.74102	7.68057	7.56708	6.62285	6.46734	6.63584	7.11953	7.6432	8.03697		8.67367	8.59041	9.84523	8.92335	5.91033	7.72208
		Recovery	7.35451	5.2774	7.81261	8.40267	8.0014	3.92273	4.76609	4.61386	4.08706	5.80016	2.5895	2.65924	3.35002	4.35139	3.06643		5.16362	5.2683	7.30627	6.71803	5.58304	8.05049
Figure 3A Day 200
	MVb
			WT								AAV9-amiR-SOD1
		Baseline	198.545	241.954	162.638	97.1505	126.266	156.361	151.546		73.9966	109.72	81.2826	111.947	115.976	142.359	168.452	121.124
		CO2	332.285	307.312	222.755	206.843	199.797	217.214	225.663		172.004	227.426	175.925	205.827	219.166	188.816	373.228	173.615
		Recovery	156.162	244.087	111.513	98.1813	102.888	107.463	95.764		69.5052	83.428	69.585	92.7907	89.7693	115.291	84.4497	87.843
	MEFb
			WT								AAV9-amiR-SOD1
		Baseline	11.3084	13.2839	7.92816	5.80097	6.91111	8.02505	9.33827		5.0393	4.51303	3.8465	5.30957	6.35987	7.70387	8.61205	5.83974
		CO2	19.9525	17.2157	13.1928	12.4767	10.3075	11.7136	12.8327		7.74418	12.8704	9.69347	10.5078	11.4684	10.3574	18.8072	8.98569
		Recovery	10.77	13.6173	6.206	6.04209	6.04033	7.28379	6.92631		4.2379	4.09431	3.44356	4.48212	5.47503	6.79375	4.38754	4.57655
	PIFb
			WT								AAV9-amiR-SOD1
		Baseline	17.1838	17.4989	12.4564	8.73548	10.0544	12.9933	12.9924		11.8094	10.2365	7.23847	9.49202	10.9404	12.3053	15.6758	9.38487
		CO2	18.4607	17.4429	13.1927	11.0862	11.0598	11.7826	12.8498		11.2669	13.2343	10.5373	12.2716	12.3048	11.0117	20.6542	9.37814
		Recovery	14.9392	18.3767	9.70024	9.3999	9.03917	10.2851	10.0484		9.2009	6.31837	6.38081	8.18581	9.48027	10.3532	6.88232	7.66519

[truncated: 31 more sheets: Figure 3C, Figure 3D, Figure 4A, Figure 4B, Figure 4C, Figure 4F, Figure 5B, Figure 5D, Figure 6B, Figure 6D, Figure 7A-B, Figure 7C, Figure 7D-left, Figure 7D-right, Figure 7E, Figure 7F, Figure 7G, SFigure 2B, SFigure 3B, SFigure 4A …]
